# Supplementary material for: Correction to: Siah2 modulates sex-dependent metabolic and inflammatory responses in adipose tissue to a high-fat diet challenge
Source: Biol Sex Differ. 2019 Jul 22;10:38. doi: 10.1186/s13293-019-0252-8 (PMC6643305; doi:10.1186/s13293-019-0252-8)
Supplement: Supplementary file 1 — Related to Gene Expression Analysis. (XLSX 13 kb) [file 13293_2019_252_MOESM1_ESM.xlsx]

## Sheet: Gene-related information
	Ghosh et al
	Additional File 1_Supporting Information Related to Gene Expression Analysis
	Gene ID	Gene Name	Accession #	Sequence -Forward	Sequence -Reverse
	Arg-1	Arginase 1, Liver	NM_007482.3	TACCTGCTGGGAAGGAAGAA	CTGTAAGATAGGCCTCCCAGAA
	Ccl2	C-C Motif Chemokine Ligand 2; Monocyte Chemoattractant Protein-1	NM_011333.3	GCTCAGCCAGATGCAGTTA	CTGCTGGTGATCCTCTTGTAG
	Ccr2	C-C Motif Chemokine Receptor 2; Monocyte Chemoattractant Protein 1 Receptor	NM_009915.2	CAGTTCATCCACGGCATACT	TGACAAGGCTCACCATCATC
	Cd11b	Integrin Alpha M (Itgam) (variants 1 and 2)	NM_001082960.1, NM_008401.2	GAAAGTAGCAAGGAGTGTGTTTG	CAGTGCTCTGGATATCTCCTTC
	CD11c	Integrin Alpha X (Itgax)	NM_021334	GCTCAGGACCAGACCAATTC	CTGCTCCTGACACTCAAACA
	Cd36	CD36 Antigen (variants 1-5)	NM_001159558.1, NM_007643.4, NM_001159555.1, NM_001159557.1, NM_001159556.1	GAAGCATTAAAGAATCTGAAGAGACC	GGATTTGCAAGCACAATATGAAATC
	CD68	Macrophage Antigen CD68	NM_001291058.1	GGGCTCTTGGGAACTACA	CCCAAGCCTTTCTTCCAC
	Cs	Cintrate Synthase	NM_026444.3	CGGGAGGGCAGCAGTATCGG	ACCACCCTCATGGTCACTATGGATG
	Elov16	ELOVL family member 6, elongation of long chain fatty acids (yeast)	NM_130450.2	CCCGAACTAGGTGACACGAT	TACTCAGCCTTCGTGGCTTT
	F4/80	Adhesion G protein-coupled receptor E1 (Adgre1)	NM_010130.4	AACTCAAGGACACGAGGTTG	GGTGAACAGGTATGCCATGA
	Fasn	Fatty Acid Synthase	NM_007988.3	GTCTGGAAAGCTGAAGGATCTC	TCTCGGGATCTCTGCTAAGG
	Fizz-1	Resistin Like Alpha (RETNLA); Found In Inflammatory Zone 1	NM_023881.4	CGTGGAGAATAAGGTCAAGGAA	GTGGTCCAGTCAACGAGTAAG
	Gdf3	Growth Differentiation Factor 3	NM_008108.4	CAGGACTTATGCTACGTGAAGG	CTTGGAAAGGTTTCTGTGTATTAAGG
	Il-4	Interleukin 4	NM_021283.2	GACGGCACAGAGCTATTGAT	CTCACTCTCTGTGGTGTTCTTC
	Il-6	Interleukin 6 (variants 1 and 2)	NM_031168.2, NM_001314054.1	CTTCACAAGTCGGAGGCTTAAT	AATTGCCATTGCACAACTCTTT
	Pai-1	Serine (or Cysteine) Peptidase Inhibitor, Clade E, Member 1 (Serpine1)	NM_008871.2	GATGGTTATAGACCGATCCTTTCTC	GAGGAGTTGCCTTCTCTTTCTC
	PGC1 alpha	peroxisome proliferative activated receptor, gamma, coactivator 1 alpha (variants 1-3)	NM_008904.2, NR_027710.1, NR_132764.1	AGCCTCTTTGCCCAGATCTTC	CCATCTGTCAGTGCATCAAATGA
	PPAR gamma	peroxisome proliferator activated receptor gamma (variants 1-4)	NM_001127330.2, NM_011146.3, NM_001308352.1, NM_001308354.1	CACAATGCCATCAGGTTTGG	GCTGGTCGATATCACTGGAGATC
	Saa-3	Serine Amyloid A 3	NM_011315.3	GCCTTCCATTGCCATCATTC	CACATGTCTCTAGACCCTTGAC
	Slc25a1	Solute Carrier Family 25 (Mitochondrial Carrier, Citrate Transporter), Member 1	NM_153150.2	TTCGGGAACAAGGGCTAAAG	CAGGGTGTTCCGGTATTTGT
	Tnfalpha	Tumor Necrosis Factor-Alpha (variants 1 and 2)	NM_001278601.1, NM_013693.3	CCTCTTCTCATTCCTGCTTGT	TGGGAACTTCTCATCCCTTTG
	Ym-1	Chitinase-like 3 (Chil3)	NM_009892.3	CTGGTGAAGGAAATGCGTAAAG	ATGGTCCTTCCAGTAGGAAATG
	Gene ID	Gene Name	Accession #	Probe Sequence	Assay ID (ABI)
	Atgl	Adipose Triglyceride Lipase; Patatin Like Phospholipase Domain Containing 2 (variants 1 and 2)	NM_001163689.1, NM_025802.3	GCCTGCCTGGGTGAAGCAGGTGCCA	Mm00503040_m1
	Agpat	1-acylglycerol-3-phosphate O-acyltransferase 1 (lysophosphatidic acid acyltransferase, alpha)	NM_001163379.1, NM_018862.3	CACCTCGCCTGGACGTTGTCAGGTG	Mm00479700_m1
	Cidea	Cell Death-Inducing DNA FragmentationFactor, Alpha Subunit-Like Effector A	NM_007702.2	GACACCGGGTAGTAAGTATGTCCCA	Mm00432554_m1
	Dio2	Deiodinase, Iodothyronine, Type II	NM_010050.2	GATGCCTACAAACAGGTTAAACTGG	Mm00515644_m1
	Lep	Leptin	NM_008493.3	TTTCACACACGCAGTCGGTATCCGC	Mm00434759_m1
	Mid1ip1	Mid1 interacting protein 1 (gastrulation specific G12-like (zebrafish))	NM_001166635.1, NM_026524.4	CCAAACTCACCCGAAAAGCCAACAT	Mm00728119_s1
	Prdm16	PR Domain Containing 16 (variants1-4)	NM_027504.3, NM_001177995.1, NM_001291026.1, NM_001291029.1	TCGAATGGACAAACGGCCTGAGATC	Mm00712556_m1
	Ucp-1	Uncoupling Protein 1 (Mitochondrial, Proton Carrier)	NM_009463.3	TTCAAAGGGTTTGTGGCTTCTTTTC	Mm01244861_m1
	Gene ID	Gene Name	Accession #	Probe Sequence	Assay ID (IDT)
	Mfn1	Mitofusin 1	NM_024200.4	AGCCCATCTTTCAGGTCCCTAGATCT	Mm.PT.58.13531330
	Mfn2	Mitofusin 2 (variants 2, 4, and 5)	NM_133201.3, NM_001285922.1, NM_001285923.1	CCAGCTAGAAACGAGATGTCCCTGC	Mm.PT.58.6479342
	Opa-1	Mitochondrial Dynamin Like GTPase	NM_001199177.1, NM_133752.3	TCCATGATCTGTTGCTCGAAATGCTGT	Mm.PT.58.28996234
	Pank1	Pantothenate Kinase 1 (variants1 and 2)	NM_001114339.2, NM_023792.2	TCATTCAGTGCACACATCCGAGCA	Mm.PT.58.28888261
	Thrsp	Thyroid Hormone Responsive	NM_009381.3	TATTTCCGCGTCACCTCCTGTGC	Mm.PT.58.43268644
	Timm44	Translocase Of Inner Mitochondrial Membrane 44	NM_011592.2	CCATCGAATCAGAAACTGTGCGTACCA	Mm.PT.58.9109376
